# Supplementary material for: Individual Noise-Tolerance Profiles and Neural Signal-to-Noise Ratio: Insights into Predicting Speech-in-Noise Performance and Noise-Reduction Outcomes
Source: Audiol Res. 2025 Jul 2;15(4):78. doi: 10.3390/audiolres15040078 (PMC12286289; doi:10.3390/audiolres15040078)
Supplement: Supplementary file 1 [file audiolres-15-00078-s001.zip]

Archive with 1 entries (1 files):
- audiolres-3624713-supplementary.pdf
